# Supplementary material for: Features of DNA–Montmorillonite Binding Visualized by Atomic Force Microscopy
Source: Int J Mol Sci. 2023 Jun 6;24(12):9827. doi: 10.3390/ijms24129827 (PMC10298354; doi:10.3390/ijms24129827)
Supplement: Supplementary file 1 [file ijms-24-09827-s001.zip]

Archive with 1 entries (1 files):
- ijms-2398990-supplementary.pdf
